# Supplementary material for: Tractor workflow: a scalable Nextflow framework for local ancestry-aware genome-wide association studies
Source: Bioinformatics. 2026 Mar 16;42(5):btag124. doi: 10.1093/bioinformatics/btag124 (PMC13197121; doi:10.1093/bioinformatics/btag124)
Supplement: btag124_Supplementary_Data [file btag124_supplementary_data.zip]

Archive with 6 entries (5 files):
- Supplement_Data/
- __MACOSX/._Supplement_Data
- Supplement_Data/SupplementaryTablesAndFigures.pdf
- __MACOSX/Supplement_Data/._SupplementaryTablesAndFigures.pdf
- Supplement_Data/SupplementaryData.xlsx
- __MACOSX/Supplement_Data/._SupplementaryData.xlsx
